# Supplementary material for: PRMT5 Inhibitor EPZ015666 Decreases the Viability and Encystment of Entamoeba invadens
Source: Molecules. 2024 Dec 27;30(1):62. doi: 10.3390/molecules30010062 (PMC11721204; doi:10.3390/molecules30010062)
Supplement: Supplementary file 1 [file molecules-30-00062-s001.zip]

Archive with 1 entries (1 files):
- molecules-3311236-supplementary.pdf
